# Supplementary material for: AI-driven robotic chemist for autonomous synthesis of organic molecules
Source: Sci Adv. 2023 Nov 1;9(44):eadj0461. doi: 10.1126/sciadv.adj0461 (PMC10619927; doi:10.1126/sciadv.adj0461)
Supplement: Supplementary file 3 — Data S1 [file sciadv.adj0461_data_s1.zip]

Archive with 1 entries (1 files):
- adj0461_Data_S1.xlsx
