# Supplementary material for: AI-driven robotic chemist for autonomous synthesis of organic molecules
Source: Sci Adv. 2023 Nov 1;9(44):eadj0461. doi: 10.1126/sciadv.adj0461 (PMC10619927; doi:10.1126/sciadv.adj0461)
Supplement: Supplementary file 3 — Data S1 [file sciadv.adj0461_data_s1.zip › adj0461_Data_S1.xlsx]

## Sheet: M1-1
	M1-1
	Reaction kinetics of autonomous optimization experiment
	Aliquot		0	1	2	3	4	5	6	7
	Reference	time (hr)	1.022	3.521	6.021	9.021	12.021	15.021	18.022	24.022
		CY (%)	42.861	74.879	82.982	84.661	85.94	86.177	86.526	85.476
	Synbot #1	time (hr)	1	3.52
		CY (%)	100	100
	Synbot #2	time (hr)	1.32	3.52	6.02
		CY (%)	73.21	100	100
	Synbot #3	time (hr)	1.18	4.08
		CY (%)	100	100		`
	Synbot #4	time (hr)	1.05	3.9	6.48	9.23
		CY (%)	58.08	79.82	100	100
	Synbot #5	time (hr)	1.02	3.85
		CY (%)	100	100
	Synbot #6	time (hr)	1.02	3.75
		CY (%)	0	0

## Sheet: M1-3
	M1-3
	Reaction kinetics of recipes in autonomous optimization experiment
	Aliquot		0	1	2	3	4	5	6	7
	Reference	time (hr)	1.022	3.521	6.021	9.021	12.021	15.021	18.022	24.022
		CY (%)	42.861	74.879	82.982	84.661	85.94	86.177	86.526	85.476
	Synbot#1	time (hr)	1.018	3.78	6.281
		CY (%)	0	31.036	31.003
	Synbot#2	time (hr)	1.019	3.754	6.264
		CY (%)	0	0	0
	Synbot#3	time (hr)	1.056	3.759	6.3
		CY (%)	59.006	62.905	62.203
	Synbot#4	time (hr)	1.029	3.656
		CY (%)	7.4	0
	Synbot#5	time (hr)	1.018	3.562
		CY (%)	0	0
	Synbot#6	time (hr)	1.017	3.518
		CY (%)	8.032	8.397
	Synbot#7	time (hr)	1.47	3.58
		CY (%)	0	0
	Synbot#8	time (hr)	1.35	3.88
		CY (%)	0	0
	Synbot#9	time (hr)	1.2	3.73
		CY (%)	71.59	100
	Synbot#10	time (hr)	1.03	3.52	6.02	9.77
		CY (%)	0	31.08	35.74	35.04
	Synbot#11	time (hr)	1.02	3.9
		CY (%)	0	0
	Synbot#12	time (hr)	1.35	3.83	6.33	9.65
		CY (%)	0	17.25	23.81	21.71
	Synbot#13	time (hr)	1.02	3.52	6.02	9.02
		CY (%)	47.37	66.62	68	67.61
	Synbot#14	time (hr)	1.43	3.92
		CY (%)	0	0

## Sheet: M2
	M2
	Reaction kinetics of recipes in autonomous optimization experiment
	Aliquot		0	1	2	3	4	5	6	7
	Reference	time (hr)	1.021	3.521	6.021	9.021	12.021	15.021	18.021	24.028
		CY (%)	14.063	14.95	12.289	13.788	12.011	13.535	11.42	13.595
	Synbot#1	time (hr)	1.031	3.836
		CY (%)	0	0
	Synbot#2	time (hr)	1.032	3.767
		CY (%)	0	0
	Synbot#3	time (hr)	1.061	3.708
		CY (%)	0	0
	Synbot#4	time (hr)	1.037	3.642
		CY (%)	0	0
	Synbot#5	time (hr)	1.031	3.578	6.112	9.073	12.031
		CY (%)	10.149	19.761	30.786	32.89	30.288
	Synbot#6	time (hr)	1.031	3.566	6.057
		CY (%)	0	7.442	7.926
	Synbot#7	time (hr)	1.441	3.931
		CY (%)	0	0
	Synbot#8	time (hr)	1.397	3.86
		CY (%)	0	0
	Synbot#9	time (hr)	1.294	3.756
		CY (%)	0	0
	Synbot#10	time (hr)	1.184	3.649
		CY (%)	0	0
	Synbot#11	time (hr)	1.03	3.53
		CY (%)	0	0
	Synbot#12	time (hr)	1.406	3.531
		CY (%)	11.755	10.261
	Synbot#13	time (hr)	1.375	3.901	6.441
		CY (%)	8.61	12.787	12.138
	Synbot#14	time (hr)	1.288	3.831
		CY (%)	0	0
	Synbot#15	time (hr)	1.177	3.723
		CY (%)	0	0
	Synbot#16	time (hr)	1.446	3.914
		CY (%)	0	0
	Synbot#17	time (hr)	1.325	3.882
		CY (%)	0	0
	Synbot#18	time (hr)	1.215	3.769	6.289
		CY (%)	0	10.672	10.796
	Synbot#19	time (hr)	1.418	4.029	6.49
		CY (%)	14.057	28.116	28.316
	Synbot#20	time (hr)	1.34	3.95
		CY (%)	0	0
	Synbot#21	time (hr)	1.495	3.958
		CY (%)	0	0
	Synbot#22	time (hr)	1.627	4.543	6.625	9.032	12.11
		CY (%)	0	7.184	9.907	11.726	12.115
	Synbot#23	time (hr)	1.412	4.329	6.412
		CY (%)	38.151	40.827	40.529
	Synbot#24	time (hr)	1.382	3.891
		CY (%)	0	0
	Synbot#25	time (hr)	1.829	3.946
		CY (%)	0	0
	Synbot#26	time (hr)	1.032	3.533	6.032	9.032	12.032	15.032
		CY (%)	5.788	10.113	14.45	21.969	27.391	28.43
	Synbot#27	time (hr)	1.274	3.532
		CY (%)	11.039	11.628
	Synbot#28	time (hr)	1.174	3.867	6.031
		CY (%)	25.182	26.925	26.601
	Synbot#29	time (hr)	1.05	3.52
		CY (%)	36.54	37.4
	Synbot#30	time (hr)	1.052	3.865	6.363
		CY (%)	14.949	20.299	20.025
	Synbot#31	time (hr)	1.054	3.791	6.291	9.018	12.017
		CY (%)	10.196	19.554	28.521	33.221	32.184
	Synbot#32	time (hr)	1.038	3.718	6.217	9.016
		CY (%)	7.589	16	19.356	20.182
	Synbot#33	time (hr)	1.054	3.641	6.139	9.346	12.292
		CY (%)	4.869	10.72	18.656	26.486	27.842
	Synbot#34	time (hr)	1.017	3.537	6.035
		CY (%)	19.471	21.567	20.942
	Synbot#35	time (hr)	1.017	3.517	6.425	9.183	12.017
		CY (%)	11.083	22.886	29.307	32.33	32.137
	Synbot#36	time (hr)	1.017	3.778
		CY (%)	100	100
	Synbot#37	time (hr)	1.294	3.811
		CY (%)	100	100
	Synbot#38	time (hr)	1.017	3.791	6.262	9.145
		CY (%)	0	5.992	12.54	11.924
	Synbot#39	time (hr)	1.017	4.193	6.663	9.14	12.149
		CY (%)	5.784	7.834	11.338	16.081	15.102
	Synbot#40	time (hr)	1.644	4.114	6.169	9.112
		CY (%)	7.1	8.444	11.164	8.31
	Synbot#41	time (hr)	1.608	4.079	6.554
		CY (%)	0	5.647	5.277
	Synbot#42	time (hr)	1.381	3.85
		CY (%)	0	0
	Synbot#43	time (hr)	1.374	3.842
		CY (%)	100	100
	Synbot#44	time (hr)	1.346	3.868
		CY (%)	100	100
	Synbot#45	time (hr)	1.332	3.516	6.017
		CY (%)	13.18	16.3	15.654
	Synbot#46	time (hr)	1.017	3.562
		CY (%)	0	0
	Synbot#47	time (hr)	1.38	3.92	6.42
		CY (%)	0	8.46	8.7
	Synbot#48	time (hr)	1.47	3.97
		CY (%)	100	100
	Synbot#49	time (hr)	1.397	3.895
		CY (%)	10.527	11.355
	Synbot#50	time (hr)	1.406	3.869
		CY (%)	36.275	30.663
	Synbot#51	time (hr)	1.381	3.871
		CY (%)	5.687	0
	Synbot#52	time (hr)	1.388	3.925	6.492
		CY (%)	0	6.527	5.745
	Synbot#53	time (hr)	1.395	3.902
		CY (%)	100	100
	Synbot#54	time (hr)	1.208	3.688
		CY (%)	100	100
	Synbot#55	time (hr)	1.053	3.619
		CY (%)	8.143	8.3
	Synbot#56	time (hr)	1.357	3.928
		CY (%)	100	100
	Synbot#57	time (hr)	1.32	3.903
		CY (%)	100	100
	Synbot#58	time (hr)	1.447	3.532
		CY (%)	7.692	5.614
	Synbot#59	time (hr)	1.415	3.911
		CY (%)	67.374	67.494
	Synbot#60	time (hr)	1.362	3.83
		CY (%)	12.77	13.375
	Synbot#61	time (hr)	1.299	3.767
		CY (%)	26.009	26.412
	Synbot#62	time (hr)	1.186	3.654
		CY (%)	100	100
	Synbot#63	time (hr)	1.417	3.898
		CY (%)	0	0
	Synbot#64	time (hr)	1.389	3.922
		CY (%)	71.345	69.335

## Sheet: M3
	M3
	Reaction kinetics of recipes in autonomous optimization experiment
	Aliquot		0	1	2	3	4	5	6	7
	Reference	time (hr)	1.022	3.522	6.021	9.021	12.021	15.021	18.022	24.045
		CY (%)	50.498	50.449	50.643	50.427	50.875	50.695	50.695	51.145
	Synbot#1	time (hr)	1.102	3.772	6.281
		CY (%)	0	1.571	1.821
	Synbot#2	time (hr)	1.027	4.095
		CY (%)	1.108	2.45
	Synbot#3	time (hr)	1.024	3.57	6.072
		CY (%)	3.288	4.939	4.495
	Synbot#4	time (hr)	1.025	3.524	6.024	9.024	12.024	15.025	18.256	24.025
		CY (%)	19.972	43.222	51.342	55.532	60.012	63.168	65.47	59.145
	Synbot#5	time (hr)	1.024	3.536
		CY (%)	3.372	4.009
	Synbot#6	time (hr)	1.395	3.904	6.33
		CY (%)	45.555	47.029	46.791
	Synbot#7	time (hr)	1.451	3.876	6.07
		CY (%)	0	3.68	2.989
	Synbot#8	time (hr)	1.383	3.524
		CY (%)	4.906	3.337
	Synbot#9	time (hr)	1.326	3.921	6.024	9.024	12.347
		CY (%)	2.749	8.274	10.056	15.039	14.076
	Synbot#10	time (hr)	1.025	3.737
		CY (%)	9.382	2.982
	Synbot#11	time (hr)	1.025	3.664	6.24
		CY (%)	31.935	34.185	33.011
	Synbot#12	time (hr)	1.025	3.634
		CY (%)	0	0.347
	Synbot#13	time (hr)	1.046	3.614	6.188
		CY (%)	54.274	56.367	56.564
	Synbot#14	time (hr)	1.024	4.005
		CY (%)	6.218	0.066
	Synbot#15	time (hr)	1.167	3.588
		CY (%)	0	0
	Synbot#16	time (hr)	1.421	3.949
		CY (%)	2.155	2.833
	Synbot#17	time (hr)	1.391	3.921	6.393
		CY (%)	48.394	51.72	52.372
	Synbot#18	time (hr)	1.37
		CY (%)	9.45
	Synbot#19	time (hr)	1.331	3.909	6.407	9.338
		CY (%)	18.603	29.69	40.126	40.128
	Synbot#20	time (hr)	1.5	3.971	6.468	9.396
		CY (%)	26.783	47.16	52.569	51.364
	Synbot#21	time (hr)	1.024	3.524	6.024	9.057	12.024	15.394	18.75	24.106
		CY (%)	20.119	37.255	42.333	50.908	55.626	59.551	62.007	64.719
	Synbot#22	time (hr)	1.024	3.524	6.024
		CY (%)	37.489	39.886	39.98
	Synbot#23	time (hr)	1.402	3.9	6.024
		CY (%)	19.285	24.037	23.182
	Synbot#24	time (hr)	1.422	3.543
		CY (%)	33.667	33.127
	Synbot#25	time (hr)	1.056	3.539
		CY (%)	0	0
	Synbot#26	time (hr)	1.467	3.525	6.043	9.025	12.025	15.295
		CY (%)	13.323	24.235	33.573	45.504	51.673	52.071
	Synbot#27	time (hr)	1.361	3.917	6.025	9.024	12.729	15.191
		CY (%)	7.05	26.842	38.663	50.603	60.911	60.682
	Synbot#28	time (hr)	1.311	3.869	6.025	9.381
		CY (%)	51.214	56.115	58.954	57.824
	Synbot#29	time (hr)	1.242	3.803	6.363
		CY (%)	48.629	56.692	56.776
	Synbot#30	time (hr)	1.426	3.984	6.938
		CY (%)	5.478	7.518	7.262
	Synbot#31	time (hr)	1.143	3.635
		CY (%)	5.81	5.836
	Synbot#32	time (hr)	1.468	3.527
		CY (%)	35.328	35.475
	Synbot#33	time (hr)	1.024	3.884	6.381
		CY (%)	37.783	40.196	36.107
	Synbot#34	time (hr)	1.024	3.928	6.414	9.376	12.379
		CY (%)	57.495	66.872	68.333	70.189	70.694
	Synbot#35	time (hr)	1.03	3.524	6.024
		CY (%)	53.846	55.417	56.063
	Synbot#36	time (hr)	1.384	3.867	6.024	9.025	12.025	15.025	18.156
		CY (%)	22.748	41.969	48.291	53.45	57.772	62.668	58.587
	Synbot#37	time (hr)	1.32	3.803	6.365	9.368	12.564	15.024	18.527
		CY (%)	9.619	21.59	28.009	35.197	40.757	42.074	46.448
	Synbot#38	time (hr)	1.244	3.726	6.293	9.296	12.491
		CY (%)	24.456	50.997	57.843	63.221	57.881
	Synbot#39	time (hr)	1.024	3.524
		CY (%)	7.896	8.932
	Synbot#40	time (hr)	1.031	3.973
		CY (%)	1.705	3.104
	Synbot#41	time (hr)	0.992	3.519	6.017	8.991	11.992	15.009	18.009	24.008
		CY (%)	2.384	6.46	10.727	14.572	18.85	21.145	24.606	28.288
	Synbot#42	time (hr)	0.991	3.492	5.991	8.991	11.992	15.008	18.008	24.008
		CY (%)	41.076	63.986	66.332	68.66	74.283	80.171	82.515	97.165
	Synbot#43	time (hr)	1.366	3.863	5.99	8.991	11.991	15.008	18.008	24.007
		CY (%)	3.748	7.006	10.918	13.745	17.396	21.028	26.147	28.168
	Synbot#44	time (hr)	1.006	3.671	6.171	9.121	12.12	15.123	18.141	24.008
		CY (%)	1.369	16.031	26.099	29.152	32.294	34.358	37.009	39.186
	Synbot#45	time (hr)	1	4.041	6.538	9.075	12.075	15.081	18.097	24.009
		CY (%)	2.256	9.855	15.038	19.963	24.421	29.549	33.951	38.177
	Synbot#46	time (hr)	1.08	3.62	6	9
		CY (%)	24.3362	34.8966	43.3239	43.453
	Synbot#47	time (hr)	0.992	3.978	6.476	9.01	12.011	15.018	18.034	24.008
		CY (%)	2.324	17.101	28.521	36.868	43.028	47.3	51.195	56.977
